# Supplementary material for: Inference of Breed Structure in Farm Animals: Empirical Comparison between SNP and Microsatellite Performance
Source: Genes (Basel). 2020 Jan 4;11(1):57. doi: 10.3390/genes11010057 (PMC7016564; doi:10.3390/genes11010057)
Supplement: Supplementary file 1 [file genes-11-00057-s001.zip]

Archive with 6 entries (5 files):
- SupplementaryFiles-R3-652906/
- SupplementaryFiles-R3-652906/TableS1.docx
- SupplementaryFiles-R3-652906/TableS2-R3.docx
- SupplementaryFiles-R3-652906/TableS3.docx
- SupplementaryFiles-R3-652906/TableS4.docx
- SupplementaryFiles-R3-652906/TableS5.docx
